# Supplementary material for: A Subset of Colon Cancer Cell Lines Displays a Cytokine Profile Linked to Angiogenesis, EMT and Invasion Which Is Modulated by the Culture Conditions In Vitro
Source: Cells. 2023 Oct 29;12(21):2539. doi: 10.3390/cells12212539 (PMC10648033; doi:10.3390/cells12212539)
Supplement: Supplementary file 1 [file cells-12-02539-s001.zip]

Archive with 1 entries (1 files):
- cells-2659340-supplementary.pdf
